# Supplementary material for: Study of the Effect of Intestinal Microbes on Obesity: A Bibliometric Analysis
Source: Nutrients. 2023 Jul 23;15(14):3255. doi: 10.3390/nu15143255 (PMC10383578; doi:10.3390/nu15143255)
Supplement: Supplementary file 1 [file nutrients-15-03255-s001.zip]

Archive with 1 entries (1 files):
- nutrients-2483950-supplementary.pdf
